# Supplementary material for: Selective Aurora A-TPX2 Interaction Inhibitors Have In Vivo Efficacy as Targeted Antimitotic Agents
Source: J Med Chem. 2024 Aug 27;67(17):15521–36. doi: 10.1021/acs.jmedchem.4c01165 (PMC11403621; doi:10.1021/acs.jmedchem.4c01165)
Supplement: Supplementary file 2 — jm4c01165_si_002.csv [file jm4c01165_si_002.csv]

Compound	SMILE	FD Kd (µM)	ITC Kd	Aurora A mislocalisation EC50 (µM)	dephosphorylated T288 Aurora A EC50 (µM)	Viability assay HeLa	Viability assay Jurkat
1	OC1=CC(C(O)=O)=CC=C1	~ 1 mM
2	OC1=CC(C(O)=O)=CC(C2=CC=C(OC(F)(F)F)C=C2)=C1	63.00
3	O=C(O)C1=CC(C2=CC=C(Cl)C=C2)=C3C(NC=C3)=C1	1.26
4	O=C(O)C1=CC(C2=CC=C(Cl)C=C2)=C3C(NC=C3)=C1C	0.16
5	O=C(O)C1=CC(C2=CC=C(Cl)C(C#N)=C2)=C3C(NC=C3)=C1	0.96		20.0	21.8	48.1	26.4
6	O=C(O)C1=CC(C2=CC=C(Cl)C(C#N)=C2)=C3C(NC=C3)=C1C	0.20		5.5	6.4	67.5	10.8
7	O=C(NS(=O)(C1CC1)=O)C2=CC(C3=CC=C(Cl)C=C3)=C4C(NC=C4)=C2C	0.08	0.05	3.5	5.9	51.5	19.9
8	O=C(NS(=O)(N(C)C)=O)C1=CC(C2=CC=C(Cl)C=C2)=C3C(NC=C3)=C1C	0.10	0.08	2.2	6.9	25.2	27.4
9	O=C(NS(=O)(N(C)C)=O)C1=CC(C2=CC=C(Cl)C(OC3=CN=CC=N3)=C2)=C4C(NC=C4)=C1C	0.06	0.10	1.3	4.5	159.4	11.2
10	CC1C(CC(-C2CCC(Cl)C(OC3CCCCN3)C2)C2CC[NH]C12)C(=O)NS(=O)(=O)C1CC1	0.02
CAM2602	O=C(NS(=O)(N(C)C)=O)C1=CC(C2=CC=C(Cl)C(OC3=CC=CC=N3)=C2)=C4C(NC=C4)=C1C	0.02		6.1	3.9	21.8	10.3
11	O=C(OC)C1=C(C)C([N+]([O-])=O)=CC(Br)=C1
12	O=C(OC)C1=C(C)C(NC=C2)=C2C(Br)=C1
13	O=C(OC)C1=C(C)C(NC=C2)=C2C(B3OC(C)(C)C(C)(C)O3)=C1
14	ClC1=CC=C(Br)C=C1OC2=NC=CC=C2
15	ClC(C(OC1=NC=CC=C1)=C2)=CC=C2C3=CC(C(OC)=O)=C(C)C4=C3C=CN4
16	ClC(C(OC1=NC=CC=C1)=C2)=CC=C2C3=CC(C(O)=O)=C(C)C4=C3C=CN4
17	ClC(C=C1)=CC=C1C2=CC(C(OC)=O)=C(C)C3=C2C=CN3
18	ClC(C(OC1=NC=CN=C1)=C2)=CC=C2C3=CC(C(O)=O)=C(C)C4=C3C=CN4
19	ClC1=CC=C(Br)C=C1OC2=NC=CN=C2
20	ClC(C(C#N)=C1)=CC=C1C2=CC(C(OC)=O)=C(C)C3=C2C=CN3
21	O=C(OC)C1=CC(NC=C2)=C2C(C3=CC=C(Cl)C(C#N)=C3)=C1
22	OC1=CC(C2=CC=C(OC(F)(F)F)C=C2)=CC(C(OC)=O)=C1
23	O=C(OC)C1=CC(NC=C2)=C2C(C3=CC=C(Cl)C=C3)=C1
